# Supplementary material for: Description and phylogeny of Namalycastis jaya sp. n. (Polychaeta, Nereididae, Namanereidinae) from the southwest coast of India
Source: Zookeys. 2012 Nov 5;(238):31–43. doi: 10.3897/zookeys.238.4014 (PMC3496943; doi:10.3897/zookeys.238.4014)
Supplement: XML Treatment for Namalycastis jaya [file zookeys.238.4014-treatment1.xml]

<!DOCTYPE tp:taxon-treatment
  PUBLIC "-//TaxonX//DTD Taxonomic Treatment Publishing DTD v0 20100105//EN" "tax-treatment-NSO.dtd">
<tp:taxon-treatment xmlns:tp="http://www.plazi.org/taxpub"><tp:treatment-meta><mixed-citation publication-type="journal"><person-group><name><surname>Magesh</surname><given-names>Mathan</given-names></name><name><surname>Kvist</surname><given-names>Sebastian</given-names></name><name><surname>Glasby</surname><given-names>Christopher J.</given-names></name></person-group><article-title>Description and phylogeny of
                    <italic>Namalycastis jaya</italic> sp. n. (Polychaeta, Nereididae, Namanereidinae) from the southwest coast of India
                </article-title><source>Zookeys</source><day>5</day><month>11</month><year>2012</year><volume>2012</volume><issue>238</issue><fpage>31</fpage><lpage>43</lpage><pub-id pub-id-type="doi">10.3897/zookeys.238.4014</pub-id></mixed-citation></tp:treatment-meta><tp:nomenclature><tp:taxon-name>
                            <tp:taxon-name-part taxon-name-part-type="genus">Namalycastis</tp:taxon-name-part>
                            <tp:taxon-name-part taxon-name-part-type="species">jaya</tp:taxon-name-part>
                        <object-id xmlns:xlink="http://www.w3.org/1999/xlink" xlink:type="simple">urn:lsid:zoobank.org:act:2C0921DC-72BA-4CCD-8DC6-E2D134621931</object-id>
								<object-id xmlns:xlink="http://www.w3.org/1999/xlink" xlink:type="simple">http://species-id.net/wiki/Namalycastis_jaya</object-id>
								</tp:taxon-name><tp:taxon-authority>Magesh, Kvist &amp; Glasby, 2012</tp:taxon-authority><tp:taxon-status xmlns:xlink="http://www.w3.org/1999/xlink" xlink:type="simple">sp. n.</tp:taxon-status><xref ref-type="fig" rid="F2">Figures 2a–k</xref><xref ref-type="fig" rid="F3">, 3a–l</xref></tp:nomenclature><tp:treatment-sec sec-type="Type locality"><title>Type locality.</title><p>Murukkumpuzha retting zone, Thiruvananthapuram coast, Kerala, India, <named-content xmlns:xlink="http://www.w3.org/1999/xlink" content-type="dwc:verbatimCoordinates" xlink:type="simple">8°36'57.47"N, 76°49'8.914"E</named-content> (<xref ref-type="fig" rid="F1">Fig. 1</xref>; site 2).</p><fig id="F1" position="float" orientation="portrait"><label>Figure 1.</label><caption><p>Map showing the positions of the collection localities of <italic><tp:taxon-name>Namalycastis jaya</tp:taxon-name></italic> sp. n. in Kerala , India. Site 1, Kadinamkulam estuary (<named-content xmlns:xlink="http://www.w3.org/1999/xlink" content-type="dwc:verbatimCoordinates" xlink:type="simple">8°37'33.34"N, 76°48'7.827"E</named-content>); Site 2, Murukkumpuzha retting zone (<named-content xmlns:xlink="http://www.w3.org/1999/xlink" content-type="dwc:verbatimCoordinates" xlink:type="simple">8°36'57.473"N, 76°49'8.914"E</named-content>); and Site 3, Kadinamkulam estuary (<named-content xmlns:xlink="http://www.w3.org/1999/xlink" content-type="dwc:verbatimCoordinates" xlink:type="simple">8°36'27.21"N, 76°49'9.474"E</named-content>).</p></caption><graphic xmlns:xlink="http://www.w3.org/1999/xlink" xlink:href="ZooKeys-238-031-g001.jpg" position="float" orientation="portrait" xlink:type="simple"/></fig></tp:treatment-sec><tp:treatment-sec sec-type="Type material"><title>Type material.</title><p>Holotype AQJ1 (ZSI/WGRC/IR/IV 2330), adult specimen collected from muddy sediment in Murukkumpuzha retting zone, <named-content xmlns:xlink="http://www.w3.org/1999/xlink" content-type="dwc:verbatimCoordinates" xlink:type="simple">8°36'57.47"N, 76°49'8.914"E</named-content> (<xref ref-type="fig" rid="F1">Fig. 1</xref>; site 2) by M. Magesh on 31 March, 2009. Paratypes, four specimens: AQJ2–4 (ZSI/WGRC/IR/IV 2331, 2332 and 2337) collected in Kadinamkulam estuary, Thiruvananthapuram coast, Kerala, India, <named-content xmlns:xlink="http://www.w3.org/1999/xlink" content-type="dwc:verbatimCoordinates" xlink:type="simple">8°37'33.34"N, 76°48'7.827"E</named-content> (<xref ref-type="fig" rid="F1">Fig. 1</xref>; Site 1); and AQPE1 (ZSI/WGRC/IR/IV 2191), collected in muddy sediment from Kadinamkulam estuary, Thiruvananthapuram coast, Kerala, India, <named-content xmlns:xlink="http://www.w3.org/1999/xlink" content-type="dwc:verbatimCoordinates" xlink:type="simple">8°36'27.21"N, 76°49'9.474"E</named-content> (<xref ref-type="fig" rid="F1">Fig. 1</xref>; site 3). All paratypes collected by M. Magesh on 21 January, 2010.</p></tp:treatment-sec><tp:treatment-sec sec-type="Description"><title>Description.</title><p>Holotype with body widest mid-anteriorly, tapering gradually anteriorly and posteriorly. Antennae small, distally subacute, aligned over mid-palps. Brown epidermal pigmentation present anterodorsally and posterodorsally.Prostomium triangular, deeply cleaved anteriorly. Longitudinal groove extending from tip to posterior part of prostomium,slightly indented laterally. Eyes 2 pairs, black, arranged obliquely, posterior pair considerably smaller. Posterodorsal tentacular cirri extending posteriorly to chaetiger 2. Jaws with 8 teeth, 4 subterminal and 4 ensheathed proximally.Acicular neuropodial ligule bilobed, superior lobe larger than inferior lobe. Dorsal cirri increasing in length posteriorly. Typically less than 4 sesquigomph spinigers in neuropodial supra-acicular fascicle in midbody. Notochaetae absent in all parapodia. Heterogomph chaetae with boss not lengthened. Supra-neuroacicular falcigers in chaetiger 10 with finely serrated blades, 9–12 teeth, approximately uniform in length. Sub-neuroacicular falcigers in chaetiger 10 with roughly serrated blades, about 20 teeth. Sub-neuroacicular spinigers in anterior region (up to segment 50) with blades finely serrated. Sub-neuroacicular spinigers in mid and posterior region (from about segment 70) with blades coarsely serrated proximally. Supra-neuroacicular spinigers in mid and posterior region with blades finely serrated. Pygidium with multi-incised rim, black with two lateral anal cirri.</p><fig id="F2" position="float" orientation="portrait"><label>Figure 2.</label><caption><p><italic><tp:taxon-name>Namalycastis jaya</tp:taxon-name></italic> sp. n.Holotype: <bold>a</bold> anterior end, dorsal view <bold>b</bold> anterior parapodium from chaetiger 8 <bold>c</bold> mid-body parapodium from chaetiger 80 <bold>d</bold> posterior parapodium from chaetiger 230 <bold>e</bold> sub-neuroacicular spiniger, chaetiger 10 <bold>f</bold> sub-neuroacicular spiniger, chaetiger 30 <bold>g</bold> sub-neuroacicular falciger, chaetiger 10 <bold>h</bold> sub-neuroacicular falciger, chaetiger 80 <bold>i</bold> supra-neuroacicular falciger, chaetiger 80 <bold>j</bold> supra-neuroacicular falciger, chaetiger 120 <bold>k</bold> pygidium, dorsal view.</p></caption><graphic xmlns:xlink="http://www.w3.org/1999/xlink" xlink:href="ZooKeys-238-031-g002.jpg" position="float" orientation="portrait" xlink:type="simple"/></fig><fig id="F3" position="float" orientation="portrait"><label>Figure 3.</label><caption><p><italic><tp:taxon-name>Namalycastis jaya</tp:taxon-name></italic> sp. n.Holotype: <bold>a</bold> jaw pieces, ventromedial view <bold>b</bold> anterior parapodium from chaetiger 10 <bold>c</bold> parapodium from chaetiger 50 <bold>d</bold> parapodium from chaetiger 100 <bold>e</bold> posterior parapodium from chaetiger 210 <bold>f</bold> posterior parapodium from chaetiger 230 <bold>g</bold> sub-neuroacicular spiniger, chaetiger 10 <bold>h</bold> sub-neuroacicular falciger, chaetiger 109 <bold>i</bold> supra-neuroacicular spiniger, chaetiger 80 <bold>j</bold> sub-neuroacicular spiniger, chaetiger 210 <bold>k</bold> sub-neuroacicular falciger, chaetiger 210 <bold>l</bold> supra-neuroacicular falciger, chaetiger 20. <bold>Fs</bold> Finely serrated; <bold>Cs</bold> Coarsely serrated; <bold>Ms</bold> Medium serrated.</p></caption><graphic xmlns:xlink="http://www.w3.org/1999/xlink" xlink:href="ZooKeys-238-031-g003.jpg" position="float" orientation="portrait" xlink:type="simple"/></fig></tp:treatment-sec><tp:treatment-sec sec-type="Etymology"><title>Etymology. </title><p>Named in honour of Dr. Jayalalithaa Jayaram (born 1948), the current Chief Minister of Tamil Nadu State of India, in recognition of her contributions to the field of education (especially for impoverished people) and scientific research. The specific epithet is considered to be a noun in apposition.</p></tp:treatment-sec><tp:treatment-sec sec-type="Distribution"><title>Distribution.</title><p>Known only from the Thiruvananthapuram coast of southwest India (but see note below).</p></tp:treatment-sec><tp:treatment-sec sec-type="Taxonomic remarks"><title>Taxonomic remarks.</title><p><italic><tp:taxon-name>Namalycastis jaya</tp:taxon-name></italic> sp. n. resembles <italic><tp:taxon-name>Namalycastis elobeyensis</tp:taxon-name></italic> Glasby, 1999 and <italic><tp:taxon-name>Namalycastis hawaiiensis</tp:taxon-name></italic> Johnson, 1903 by virtue of lacking notochaetae.<!--PageBreak--><!--PageBreak--> However, our new species differs from <italic><tp:taxon-name>Namalycastis elobeyensis</tp:taxon-name></italic> as the latterhas long antenna, equal size eyes, comparatively longer posterodorsal tentacular cirri, subconical acicular neuropodial ligule, tripartite pygidium and no epidermal pigmentation. <italic><tp:taxon-name>Namalycastis jaya</tp:taxon-name></italic> sp. n. also differs from <italic><tp:taxon-name>Namalycastis hawaiiensis</tp:taxon-name></italic>, by the latter possessing 35 to 70 teeth on the blades of the sub-neuroacicular falcigers in parapodia of chaetiger 10, mid-posterior falcigers with proximally coarsely serrated blades from chaetiger 120 (chaetiger 30 in smaller specimens) and by the absence of epidermal pigmentation. The lack of no<!--PageBreak-->tochaetae sets <italic><tp:taxon-name>Namalycastis jaya</tp:taxon-name></italic> sp. n. apart from other Indian species, including <italic><tp:taxon-name>Namalycastis indica</tp:taxon-name></italic> Southern, 1921, the <italic><tp:taxon-name>Namalycastis abiuma</tp:taxon-name></italic> species group, <italic><tp:taxon-name>Namalycastis fauveli</tp:taxon-name></italic> Nageswara Rao, 1981 and the recently described species <italic><tp:taxon-name>Namalycastis glasbyi</tp:taxon-name></italic> Fernando and Rajasekaran, 2007. These other species typically have 1–3 notochaetae in at least some parapodia, except those in the anterior-most and posterior-most body. <italic><tp:taxon-name>Namalycastis jaya</tp:taxon-name></italic> sp. n. most closely resembles <italic><tp:taxon-name>Namalycastis abiuma</tp:taxon-name></italic>, but differs from the holotype of that species in having very short tentacular cirri (posterodorsal one only extending to chaetiger 2 as compared to chaetiger 5 in <italic><tp:taxon-name>Namalycastis abiuma</tp:taxon-name></italic>), in the very short, distally sub-acute antennae (antennae pointed and extending to end of palps in <italic><tp:taxon-name>Namalycastis abiuma</tp:taxon-name></italic>) and in lacking notochaetae (present from chaetiger 12 in <italic><tp:taxon-name>Namalycastis abiuma</tp:taxon-name></italic>). A key for taxonomic differentiation between species recorded from the Indian region is provided below.</p><p>Based on the above comparative account of the features used for identifying the species of the family <tp:taxon-name>Nereididae</tp:taxon-name>, the present species can be distinguished as a new species by the following combination of characters: (1) smooth and small antennae, (2) absence of notochaetae in all chaetigerous segments, (3) sub and supra-neuroacicular falcigers of parapodia 10 with finely serrated blades, (4) coarsely serrated teeth in sub-neuroacicular spinigers in mid-posterior region, (5) brown pygidium with multi incised rim and two lateral anal cirri, (6) jaws with 8 teeth, and (7) eye capsule protruded above the dorsal alignment of the head. In all of these features, the new species resembles <italic><tp:taxon-name>Namalycastis meraukensis</tp:taxon-name></italic> (<italic>var. zeylancia</italic>), described from Dondra, southern Sri Lanka by <xref ref-type="bibr" rid="B2">de Silva (1961)</xref>. This taxon was considered to be a junior synonym of the <italic><tp:taxon-name>Namalycastis abiuma</tp:taxon-name></italic> species group by <xref ref-type="bibr" rid="B7">Glasby (1999)</xref>. However, <xref ref-type="bibr" rid="B2">de Silva’s (1961)</xref> variety name is not an available name under the <xref ref-type="bibr" rid="B13">ICZN (1999</xref>; Article 15.2), and so the name <italic>zeylanica</italic> cannot technically be considered a synonym or elevated to a species to represent the present specimens. The name <italic><tp:taxon-name>Namalycastis jaya</tp:taxon-name></italic>sp. n. is therefore likely attributable to the Dondra population and the species more widely distributed throughout southern India and Sri Lanka. Interestingly, the Dondra specimens also live in the retting zone (C. Glasby, pers. obs. 1987).</p></tp:treatment-sec><tp:treatment-sec sec-type="Ecological note"><title>Ecological note.</title><p>This species is able to sustain in polluted (sulphide rich and odorous) sediments and is especially associated with decaying materials such as bark and retting coir; the salinity at the collection localities ranged from 5–22 psu.</p></tp:treatment-sec><ref-list><ref id="B2"><mixed-citation xmlns:xlink="http://www.w3.org/1999/xlink" xlink:type="simple"><person-group><name name-style="western"><surname>de Silva</surname><given-names>PHDH</given-names></name></person-group> (<year>1961</year>)<article-title> Contribution to the knowledge of the polychaete fauna of Ceylon (Part 1).</article-title><source>Spolia Zeylanica </source><volume>29</volume>: <fpage>164</fpage>-<lpage>194</lpage>.</mixed-citation></ref><ref id="B7"><mixed-citation xmlns:xlink="http://www.w3.org/1999/xlink" xlink:type="simple"><person-group><name name-style="western"><surname>Glasby</surname><given-names>CJ</given-names></name></person-group> (<year>1999</year>)<article-title> The Namanereidinae (Polychaeta: Nereididae). Part 2, cladistic biogeography.</article-title><source>Records of the Australian Museum, Supplement </source><volume>25</volume>: <fpage>131</fpage>-<lpage>144</lpage>.</mixed-citation></ref><ref id="B13"><mixed-citation xmlns:xlink="http://www.w3.org/1999/xlink" xlink:type="simple"><person-group><name name-style="western"><surname>International Code of Zoological Nomenclature</surname><given-names>. 4th edition</given-names></name></person-group> (<year>1999</year>)<source>. The Natural History Museum, London</source></mixed-citation></ref></ref-list></tp:taxon-treatment>
